# Supplementary material for: Screening for key genes in circadian regulation in advanced atherosclerosis: A bioinformatic analysis
Source: Front Cardiovasc Med. 2023 Jan 12;9:990757. doi: 10.3389/fcvm.2022.990757 (PMC9878187; doi:10.3389/fcvm.2022.990757)
Supplement: Supplementary file 1 [file Table_2.XLSX]

## Sheet: Sheet1
MEturquoise module genes
ABRACL
ACADL
ACP5
ADAMDEC1
ADAP2
ADORA3
AIM1
ALDH1B1
ALOX5AP
AMPD3
ANGPTL1
APCDD1
APOC1
APOE
AQP9
ARHGAP18
ARL4C
ASB2
ATP1A2
BAMBI
BCAT1
BCL2A1
BEX2
BHLHE40
BLNK
C12orf75
C15orf48
C1QA
C1QB
C1QC
C1orf162
C3AR1
C5AR1
CA2
CAPG
CARTPT
CASQ2
CCDC109B
CCL18
CCL19
CCL4
CCL5
CCL8
CCR1
CD14
CD163
CD36
CD52
CD69
CD72
CD83
CD86
CECR1
CFH
CHI3L1
CHI3L2
CHIT1
CKS2
CLEC5A
CNN1
COLEC12
CORO1A
CP
CPVL
CRYZ
CSF1R
CSF2RB
CSTA
CTB-167B5.2
CTSB
CTSC
CTSS
CXCL13
CXCL16
CXCL8
CXCR4
CYTIP
DAB2
DDIT4
DNER
DUSP27
EDN1
EGR2
ELMO1
EPB41L3
EVI2A
EVI2B
F13A1
F3
FABP5
FAM46B
FAM96A
FBP1
FCER1G
FCGBP
FCGR1B
FCGR2B
FCGR3B
FERMT3
FGR
FLNC
FMO3
FOXD1
FPR3
GADD45G
GMFG
GPR116
GPR137B
GPR183
GPR34
HAND2-AS1
HBB
HBD
HCK
HCLS1
HK2
HLA-DMA
HLA-DMB
HLA-DPA1
HLA-DRA
HLA-DRB4
HMOX1
HP
HPGDS
HS3ST2
HSPB6
IER3
IGFBPL1
IGHM
IGJ
IGKC
IGLC1
IGLJ3
IGLL3P
IGLL5
IGLV1-44
IL10RA
IL1R2
IL7R
IRF8
ITGAM
ITGB2
ITIH5
ITLN1
ITM2C
KCNA5
KCNK17
KCNT2
KIAA1598
KLRB1
KRT14
LAPTM5
LCP1
LDOC1
LGMN
LGR6
LINC00702
LINC00844
LIPA
LIPG
LMOD1
LPL
LY86
LY96
LYN
LYVE1
LYZ
MAFB
MARCKS
MARCO
MBNL1-AS1
MFAP4
MIR143HG
MMP1
MMP12
MMP7
MMP9
MNDA
MPEG1
MRAP2
MRC1
MRVI1
MS4A1
MS4A14
MS4A4A
MS4A6A
MS4A7
MT1M
MYBL1
MYO1F
MYOCD
MZB1
NCF2
NEXN
NFKBIZ
NPL
NR4A2
OLR1
OSR1
P2RX7
PCDHB16
PF4
PLA2G7
PLBD1
PLCXD3
PLD5
PLEK
PLTP
PPBP
PRUNE2
PTPRC
PTPRZ1
PTX3
PYCARD
RAC2
RAMP1
RASL12
RBM20
RBPMS2
REEP1
RGL1
RGS1
RGS18
RNA45S5
RNASE6
RP11-373D23.2
RP11-401P9.4
RPL22L1
RRM2
RTN1
S100A12
S100A8
S100A9
SELE
SELL
SGCA
SGK1
SH3BGR
SLA
SLAMF8
SLC16A10
SLC16A6
SLC18B1
SLC2A3
SLC31A2
SLC38A6
SLN
SMAP2
SMPX
SNAI2
SNX10
SPINT2
SPP1
ST6GAL2
SUSD5
TCEAL2
THEMIS2
TIPARP
TLR2
TM6SF1
TMEM2
TMEM35
TNFAIP3
TNFSF13B
TOX2
TPSB2
TRBC1
TREM1
TREM2
TYROBP
VAMP8
VCAM1
VNN2
VSIG4
WISP2
ZWINT
