# Supplementary material for: Screening for key genes in circadian regulation in advanced atherosclerosis: A bioinformatic analysis
Source: Front Cardiovasc Med. 2023 Jan 12;9:990757. doi: 10.3389/fcvm.2022.990757 (PMC9878187; doi:10.3389/fcvm.2022.990757)
Supplement: Supplementary Table 1 — MEturquoise module core genes. [file Table_1.XLSX]

## Sheet: Sheet1
MEturquoise module core genes
ACADL
ACP5
ADAMDEC1
ADAP2
AIM1
ALOX5AP
AMPD3
ARHGAP18
ARL4A
ARL4C
ASB2
ATP1A2
BCAT1
C15orf48
C1QA
C1QB
C1QC
C3AR1
CAPG
CCL18
CCR1
CD14
CD52
CD83
CD86
CHI3L1
CKS2
CLEC5A
CNN1
COLEC12
CPVL
CSF1R
CSF2RB
CSTA
CTSB
CTSC
CTSS
CXCL16
CXCR4
CYTIP
EPB41L3
EVI2A
EVI2B
FABP5
FAM96A
FBP1
FCER1G
FCGR1B
FCGR2B
FERMT3
FGR
FPR3
GIMAP2
GMFG
GPR116
GPR137B
GPR183
GPR34
HCK
HCLS1
HLA-DMA
HLA-DMB
HLA-DPA1
HLA-DRA
IL10RA
IRF8
ITGAM
ITGB2
KCNK17
LAPTM5
LCP1
LDOC1
LGMN
LGR6
LIPA
LMOD1
LY86
LY96
LYN
MARCKS
MARCO
MMP7
MMP9
MPEG1
MRAP2
MRC1
MS4A4A
MS4A6A
MS4A7
MYBL1
MYO1F
NCF2
NPL
P2RX7
PLA2G7
PLBD1
PLD5
PLEK
PLTP
PRUNE2
PTPRC
PYCARD
RAC2
RAMP1
REEP1
RGS1
RNASE6
SGK1
SH3BGR
SLA
SLAMF8
SLC16A6
SLC18B1
SLC31A2
SMAP2
SNX10
SPP1
THEMIS2
TLR2
TM6SF1
TREM1
TYROBP
VAMP8
VSIG4
